# Supplementary material for: Triptolide Triggers Protective Autophagy via ROS Induction in NSCLC: Therapeutic Synergy with Autophagy Inhibition
Source: Cancers (Basel). 2026 Mar 11;18(6):902. doi: 10.3390/cancers18060902 (PMC13024899; doi:10.3390/cancers18060902)
Supplement: Supplementary file 1 [file cancers-18-00902-s001.zip]

Archive with 1 entries (1 files):
- cancers-4148612-supplementary.pdf
